# Supplementary material for: A strategy for accurately and sensitively quantifying free and esterified fatty acids using liquid chromatography mass spectrometry
Source: Front Nutr. 2022 Aug 3;9:977076. doi: 10.3389/fnut.2022.977076 (PMC9381817; doi:10.3389/fnut.2022.977076)
Supplement: Supplementary file 2 [file Data_Sheet_2.xlsx]

## Sheet: Table S1
Table S1 FA standards list
Name	Abbreviation	CAS No.	Molecular Formula	Mw (g mol-1)
Hexanoic acid	Hex (C6:0)	142-62-1	C6H12O2	116.084
Heptanoic acid	Hep (C7:0)	111-14-8	C7H14O2	130.099
Octanoic acid	Oct (C8:0)	124-07-2	C8H16O2	144.115
Nonanoic acid	Non (C9:0)	112-05-0	C9H18O2	158.131
Decanoic acid	Dec (C10:0)	334-48-5	C10H20O2	172.146
Undecanoic acid	Und (C11:0)	112-37-8	C11H22O2	186.162
Dodecanoic acid	Dod (C12:0)	143-07-7	C12H24O2	200.178
Tridecanoic acid	Tri (C13:0)	638-53-9	C13H26O2	214.193
Myristic acid	Myr (C14:0)	544-63-8	C14H30O2	228.209
Pentadecanoic acid	Pen (C15:0)	1002-84-2	C15H30O2	242.225
Palmitic acid	Pal (C16:0)	1957-10-03	C16H34O2	256.24
cis-9-Hexadecenoic acid	9-Hex (C16:1)	373-49-9	C16H30O2	254.225
Heptadecanoic acid	Hep (C17:0)	506-12-7	C17H34O2	270.256
Stearic acid	Ste (C18:0)	1957-11-04	C18H38O2	284.272
Elaidic acid	Ela (C18:1)	112-79-8	C18H34O2	282.256
cis-9-Octadecenoic acid	9-Oct (C18:1)	112-80-1	C18H34O2	282.256
Linoleic acid	Lin (C18:2)	60-33-3	C18H32O2	280.24
α-Linolenic acid	a-Lin (C18:3)	463-40-1	C18H30O2	278.224
γ-Linolenic acid	g-Lin (C18:3)	506-26-3	C18H30O2	278.224
Nonadecanoic acid	Non (C19:0)	646-30-0	C19H38O2	298.287
Arachidic acid	Ara (C20:0)	506-30-9	C20H40O2	312.303
cis-11-Eicosenoic acid	11-Eic (C20:1)	5561-99-9	C20H38O2	310.287
cis-11,14-Eicosadienoic acid	11,14-Eic (C20:2)	2091-39-6	C20H36O2	308.272
cis-8,11,14-Eicosatrienoic acid	8,11,14-Eic (C20:3)	1783-84-2	C20H34O2	306.256
cis-11,14,17-Eicosatrienoic acid	11,14,17-Eic (C20:3)	17046-59-2	C20H34O2	306.256
Arachidonic acid	Ara (C20:4)	506-32-1	C20H32O2	304.24
cis-5,8,11,14,17-Eicosapentaenoic acid	5,8,11,14,17-Eic (C20:5)	10417-94-4	C20H30O2	302.224
Heneicosanoic acid	Hen (C21:0)	2363-71-5	C21H42O2	326.318
Behenic acid	Beh (C22:0)	112-85-6	C22H44O2	340.334
cis-13-Docosenoic acid	13-Doc (C22:1)	112-86-7	C22H42O2	338.318
cis-13,16-Docosadienoic acid	13,16-Doc (C22:2)	17735-98-7	C22H40O2	336.303
cis-13,16,19-Docosatrienoic acid	13,16,19-Doc (C22:3)	28845-86-5	C22H38O2	334.287
cis-7,10,13,16-Docosatetraenoic acid	7,10,13,16-Doc (C22:4)	28874-58-0	C22H36O2	332.272
cis-7,10,13,16,19-Docosapentaenoic acid	7,10,13,16,19-Doc (C22:5)	24880-45-3	C22H34O2	330.256
cis-4,7,10,13,16-Docosapentaenoic acid	4,7,10,13,16-Doc (C22:5)	25182-74-5	C22H34O2	330.256
cis-4,7,10,13,16,19-Docosapentaenoic acid	4,7,10,13,16,19-Doc (C22:6)	6217-54-5	C22H32O2	328.24
Lignoceric acid	Lig (C24:0)	557-59-5	C24H48O2	368.365
Hexacosanoic acid	Hex (C26:0)	506-46-7	C26H52O2	396.397
Octacosanoic acid	Oct (C28:0)	506-48-9	C28H56O2	424.428
Melissic acid	Mel (C30:0)	506-50-3	C30H60O2	452.459

## Sheet: Table S2
Table S2. The MS/MS detection of DMAQ-derivatized FAs
Analytes	DMAQ-12C/14N -FAs		DMAQ-13C/15N-FAs		MRM parameters
	Precursor	Product ions	Precursor	Product ions	CE	DP
Hexanoic acid	329.2	171.1 a,b	332.1	174.1 a, b	39	80
		199.1 b		202.1 b	55	80
Heptanoic acid	343.2	171.1 a,b	346.1	174.1 a, b	39	80
		199.1 b		202.1 b	55	80
Octanoic acid	357.2	171.1 a,b	360.1	174.1 a, b	39	80
		199.1 b		202.1 b	55	80
Nonanoic acid	371.3	171.1 a,b	374.1	174.1 a, b	39	80
		199.1 b		202.1 b	55	80
Decanoic acid	385.3	171.1a,b	388.1	174.1 a, b	39	80
		199.1 b		202.1 b	55	80
Undecanoic acid	399.3	171.1 a,b	402.2	174.1 a, b	39	80
		199.1 b		202.1 b	55	80
Dodecanoic acid	413.3	171.1 a,b	416.2	174.1 a, b	39	80
		199.1 b		202.1 b	55	80
Tridecanoic acid	427.3	171.1 a,b	430.2	174.1 a, b	39	80
		199.1 b		202.1 b	55	80
Myristic acid	441.3	171.1 a,b	444.2	174.1 a, b	39	80
		199.1 b		202.1 b	55	80
Pentadecanoic acid	455.3	171.1 a,b	458.2	174.1 a, b	39	80
		199.1 b		202.1 b	55	80
Palmitic acid	469.4	171.1 a,b	472.2	174.1 a, b	39	80
		199.1 b		202.1 b	55	80
cis-9-Hexadecenoic acid	467.3	171.1 a,b	470.2	174.1 a, b	39	80
		199.1 b		202.1 b	55	80
Heptadecanoic acid	483.4	171.1 a,b	486.3	174.1 a, b	39	80
		199.1 b		202.1 b	55	80
Stearic acid	497.4	171.1 a,b	500.3	174.1 a, b	39	80
		199.1 b		202.1 b	55	80
Elaidic acid	495.4	171.1 a,b	498.3	174.1 a, b	39	80
		199.1 b		202.1 b	55	80
cis-9-Octadecenoic acid	495.4	171.1 a,b	498.3	174.1 a, b	39	80
		199.1 b		202.1 b	55	80
Linoleic acid	493.4	171.1 a,b	496.2	174.1 a, b	39	80
		199.1 b		202.1 b	55	80
α-Linolenic acid	491.3	171.1 a,b	494.2	174.1 a, b	39	80
		199.1 b		202.1 b	55	80
γ-Linolenic acid	491.3	171.1 a,b	494.2	174.1 a, b	39	80
		199.1 b		202.1 b	55	80
Nonadecanoic acid	511.4	171.1 a,b	514.3	174.1 a, b	39	80
		199.1 b		202.1 b	55	80
Arachidic acid	525.4	171.1 a,b	528.3	174.1 a, b	39	80
		199.1 b		202.1 b	55	80
cis-11-Eicosenoic acid	523.4	171.1 a,b	526.3	174.1 a, b	39	80
		199.1 b		202.1 b	55	80
cis-11,14-Eicosadienoic acid	521.4	171.1 a,b	524.3	174.1 a, b	39	80
		199.1 b		202.1 b	55	80
cis-8,11,14-Eicosatrienoic acid	519.4	171.1 a,b	522.3	174.1 a, b	39	80
		199.1 b		202.1 b	55	80
cis-11, 14,17-Eicosatrienoic acid	519.4	171.1 a,b	522.3	174.1 a, b	39	80
		199.1 b		202.1 b	55	80
Arachidonic acid	517.4	171.1 a,b	520.2	174.1 a, b	39	80
		199.1 b		202.1 b	55	80
cis-5,8,11,14,17-Eicosapentaenoic acid	515.3	171.1 a,b	518.2	174.1 a, b	39	80
		199.1 b		202.1 b	55	80
Heneicosanoic acid	539.4	171.1 a,b	542.3	174.1 a, b	39	80
		199.1 b		202.1 b	55	80
Behenic acid	553.5	171.1 a,b	556.3	174.1 a, b	39	80
		199.1 b		202.1 b	55	80
cis-13-Docosenoic acid	551.4	171.1 a,b	554.3	174.1 a, b	39	80
		199.1 b		202.1 b	55	80
cis-13,16-Docosadienoic acid	549.4	171.1 a,b	552.3	174.1 a, b	39	80
		199.1 b		202.1 b	55	80
cis-13,16,19-Docosatrienoic acid	547.4	171.1 a,b	550.3	174.1 a, b	39	80
		199.1 b		202.1 b	55	80
cis-7,10,13,16-Docosatetraenoic acid	545.4	171.1 a,b	548.3	174.1 a, b	39	80
		199.1 b		202.1 b	55	80
cis-7,10,13,16,19-Docosapentaenoic acid	543.4	171.1 a,b	546.3	174.1 a, b	39	80
		199.1 b		202.1 b	55	80
cis-4,7,10,13,16-Docosapentaenoic acid	543.4	171.1 a,b	546.3	174.1 a, b	39	80
		199.1 b		202.1 b	55	80
cis-4,7,10,13,16,19-Docosapentaenoic acid	541.4	171.1 a,b	544.4	174.1 a, b	39	80
		199.1 b		202.1 b	55	80
Lignoceric acid	581.5	171.1 a,b	584.4	174.1 a, b	39	80
		199.1 b		202.1 b	55	80
Hexacosanoic acid	609.5	171.1 a,b	612.4	174.1 a, b	39	80
		199.1 b		202.1 b	55	80
Octacosanoic acid	637.5	171.1 a,b	640.4	174.1 a, b	39	80
		199.1 b		202.1 b	55	80
Melissic acid	665.6	171.1 a,b	668.5	174.1 a, b	39	80
		199.1 b		202.1 b	55	80
a represents quantitative ions
b represents qualitative ions

## Sheet: Table S3
Table S3. The linearity, LOD and LOQ of DMAQ-derivatized FAs in ACN
Analytes	ACN					GC-MS *
	Linear range (g/L)	Regression equation y=ax+b	Coefficient regression, R2	LOD (ng/L)	LOQ (ng/L)	LOD (mg/L)	LOQ (mg/L)
Hexanoic acid	0.5-1000	y=6.99e4 x+1.23e5	0.9995	6.3	25	-	-
Heptanoic acid	0.5-1000	y=1.69e5 x+5.06e5	0.9994	8.6	26.4	-	-
Octanoic acid	0.5-1000	y=9.35e4 x+5.36e5	0.9987	6.3	12.5	3.7	12.4
Nonanoic acid	0.5-1000	y=2.79e5 x+6.13e5	0.9995	1.6	6.3	-	-
Decanoic acid	0.5-1000	y=1.65e5 x+5.23e5	0.9991	8.1	26.9	3.1	10.2
Undecanoic acid	0.5-1000	y=9.06e5 x+3.23e5	0.9994	6.3	28.9	1.3	4.4
Dodecanoic acid	0.5-1000	y=1.18e5x+6.09e5	0.9987	3.1	25	1.9	6.3
Tridecanoic acid	0.5-1000	y=8.21e4x+2.08e5	0.9997	6.3	25	-	-
Myristic acid	0.5-1000	y=8.06e5x+3.75e5	0.9993	3.1	12.5	2	6.7
Pentadecanoic acid	0.5-1000	y=4.30e4+1.036e5	0.9997	12.5	25	1.2	4
Palmitic acid	0.5-1000	y=4.77e4 x+1.78e5	0.9992	0.4	12.5	7.6	25.2
cis-9-Hexadecenoic acid	0.5-1000	y=9.06e4x+3.73e5	0.999	6.3	12.5	3.4	11.3
Heptadecanoic acid	0.5-1000	y=6.06e4x+1.95e5	0.9995	6.3	25	6	20
Stearic acid	0.5-1000	y=1.57e4x+3.64e4	0.9996	7.8	28.6	0.6	2.2
Elaidic acid	0.5-1000	y=4.80e4x+8.05e4	0.9996	16.7	55.6	1.2	4
cis-9-Octadecenoic acid	0.5-1000	y=9.31e4x+2.83e5	0.9989	12.5	75	3.2	10.7
Linoleic acid	0.5-1000	y=5.41e4x+1.50e5	0.9992	5	20	1.3	4.4
α-Linolenic acid	0.5-1000	y=4.68e4x+1.72e5	0.9994	12.5	50	2.2	7.3
γ-Linolenic acid	0.5-1000	y=7.59e4x+6.39e4	0.9996	6.3	25	1	3.2
Nonadecanoic acid	0.5-1000	y=5.02e4x+2.70e5	0.9992	8.8	29.4	4.3	14.4
Arachidic acid	0.5-1000	y=2.28e4 x+1.84e5	0.9995	0.4	12.5	1.5	5
cis-11-Eicosenoic acid	0.5-1000	y=2.92e4 x+1.92e5	0.9981	12.5	30	4.6	15.5
cis-11,14-Eicosadienoic acid	0.5-1000	y=4.35e4 x+2.28e5	0.9986	12.5	25	3.9	13.1
cis-8,11,14-Eicosatrienoic acid	0.5-1000	y=4.25e4 x+1.62e5	0.9993	30	97.2	6.2	20.7
11-cis,14-cis,17-cis-Eicosatrienoic acid	0.5-1000	y=4.82e4 x+1.61e5	0.9989	6.3	50	4.1	13.6
Arachidonic acid	0.5-1000	y=7.22e4 x+2.67e5	0.9993	12.5	55.6	3.7	12.5
cis-5,8,11,14,17- Eicosatrienoic acid	0.5-1000	y=5.52e4 x+1.64e5	0.9998	25	50	0.3	1
Heneicosanoic acid	0.5-1000	y=5.79e4 x+3.34e5	0.9981	6.3	25	-	-
Behenic acid	0.5-1000	y=1.91e4 x+6.56e4	0.9993	3.1	12.5	26	86.6
cis-13-Docosenoic acid	0.5-1000	y=4.25e4x+1.54e5	0.9995	12.5	50	5.8	19.4
cis-13,16-Docosadienoic acid	0.5-1000	y=4.63e4 x+1.82e5	0.9991	12.5	50	15.7	52.2
cis-13,16,19-Docosatrienoic acid	0.5-1000	y=4.71e4x+1.28e5	0.9988	6.3	25	-	-
cis-7,10,13,16-Docosatetraenoic acid	0.5-1000	y=4.45e4 x+1.95e5	0.9989	12.5	25	-	-
cis-7,10,13,16,19-Docosapentaenoic acid	0.5-1000	y=4.60e4 x+1.89e5	0.9989	25	75	-	-
cis-4,7,10,13,16-Docosapentaenoic acid	0.5-1000	y=5.38e4 x+1.56e5	0.9996	50	93.4	-	-
cis-4,7,10,13,16,19-Docosapentaenoic acid	0.5-1000	y=5.08e4 x+4.40e5	0.9981	6.3	75	-	-
Lignoceric acid	0.5-1000	y=4.13e4 x+6.37e5	0.9981	12.5	100	2.3	7.7
Hexacosanoic acid	0.5-1000	y=4.23e4 x+2.28e5	0.999	12.5	75	-	-
Octacosanoic acid	0.5-1000	y=4.26e4 x+1.18e5	0.9969	6.3	25	-	-
Melissic acid	0.5-1000	y=2.23e4 x+1.80e5	0.9949	3.1	50	-	-
* Perez-Palacios, T., et al., Improvements in the methodology for fatty acids analysis in meat products: One-stage transmethylation and fast-GC method. Food Chem., 2022. 371: p. 130995

## Sheet: Table S4
Table S4. The free fatty acid contents of meat under different postharvest processes (ng/g)
Sample Name	Hex(C6:0)	Hep(C7:0)	Oct(C8:0)	Non(C9:0)	Dec(C10:0)	Und(C11:0)	Dod(C12:0)	Tri(C13:0)	Myr(C14:0)	Pen(C15:0)	Pal(C16:0)	9-Hex(C16:1)	Hep(C17:0)	Ste(C18:0)	Ela(C18:1)	9-Oct(C18:1)	Lin(C18:2)	a-Lin(C18:3)	y-Lin(C18:3)	Non(C19:0)	Ara(C20:0)	11-Eic(C20:1)	11,14-Eic(C20:2)	8,11,14-Eic(C20:3)	11,14,17-Eic(C20:3)	Ara(C20:4)	5,8,11,14,17-Dic(C20:5)	Hen(C21:0)	Beh(C22:0)	13-Doc(C22:1)	13,16-Doc(C22:2)	13,16,19-Doc(C22:3)	7,10,13,16-Doc(C22:4)	7,10,13,16,19-Doc(C22:5)	4,7,10,13,16-Doc(C22:5)	4,7,10,13,16,19-Doc(C22:6)	Lig(C24:0)	Hex(C26:0)	Oct(C28:0)	Me(C30:0)
Fresh-1	24.04	18.61	245.32	6.32	14.46	28.5	36.77	1.04	45.53	30.98	506.16	8.21	22.72	674.14	3.4709	445.26	65.15	45.05	12.46	7.62	52.72	20.13	6.3	8.34	30.5	93.7	0.73	3.95	12.38	15.47	7.73	9.67	3.3	8.57	10.57	17.01	12.31	13.04	6.48	6.31
Fresh-2	21.89	19.26	298.72	5.82	11.39	22.79	32.35	0.98	47.32	27.09	540.43	9.48	24.28	582.49	4.47244	454.79	79.07	58.15	15.52	9.18	48.13	20.64	6.55	6.9	24.05	98.36	0.35	3.54	10.54	15.59	7.73	8.34	3.66	8.47	9.99	14.43	12.49	11.39	5.81	6.17
Fresh-3	28	16.68	235.64	7.97	11.67	28.25	39.26	0.91	50.97	27.06	622.4	12.44	32.7	679.95	4.20852	537.59	84.62	52.49	13.92	8.79	55.03	29.73	7.7	7.26	28.19	103.96	0.45	3.86	10.89	17.1	7.71	8.81	4.69	9.23	10.27	17.47	13.15	12.16	5.93	6.11
Fresh-4	28.31	16.17	305.68	6.87	11.94	24.76	39.75	1.29	69.13	32.7	794.4	11.43	33.7	666.7	4.89198	541.79	80.94	67.75	17.99	9.29	55.62	31.97	8.61	10.7	26.45	113.28	0.63	3.82	12.52	17.73	8.03	8.94	3.2	10.1	10.58	18.89	15.38	13.29	5.25	5.41
Fresh-5	25.12	16.17	300.76	6.84	12.88	25.39	37.95	0.91	48.31	25.27	555.98	9.35	26.4	649.57	4.37553	486.79	72.69	47.76	15.25	8.36	53.9	19.18	7.51	7.19	25.39	91.29	0.43	3.59	11.45	16.38	7.73	8.25	3.5	8.31	10.12	14.26	13.16	11.73	6.03	5.75
Aged-1	30.52	19.7	252.14	6.23	14.29	23.02	40.4	1.07	69.64	30.18	680.8	10.45	26.64	839.71	5.24939	707.72	92.82	43.22	15.49	14.53	70.4	38.87	9.89	4.38	6.89	40.62	0.4	5.29	11.49	15.69	8.85	8.88	4.86	7.12	10.39	13.3	14.56	13.09	8.17	6.88
Aged-2	28.98	20.93	276.36	5.31	12.41	26.33	45.02	1.05	62.68	33.44	564.22	16.69	22.89	846.63	4.42912	680.39	92.67	48.57	15.83	12.75	75.55	37.47	9.17	4.35	6.76	52.67	0.53	4.19	12.9	16.1	7.98	8.44	4.23	6.77	10.26	16.27	15.17	14.15	9.63	5.12
Aged-3	33.29	19.93	250.47	7.3	12.52	28.81	34.56	1.35	64.11	28.47	649.6	11.6	21.82	848.9	4.45135	675.72	95.42	49.21	15.88	11.24	75.16	41.88	9.74	4.84	7.22	57.59	0.46	4.04	11.61	14.65	7.97	8.59	5.51	7.24	10.33	12.46	14.48	13.44	8.87	6.68
Aged-4	23.82	20.14	261.12	5.52	19.58	24.43	38.55	1.04	54.39	29.1	634.1	10.43	24.25	878.15	5.19694	706.66	82.14	42.59	14.29	12.31	75.38	33.03	7.83	4.22	6.49	53.39	0.52	4.42	12.64	16.18	7.81	8.14	4.69	6.6	10.62	14.31	16.43	14.07	6.69	5.59
Aged-5	30.38	18.65	230.11	7.94	13.83	26.96	50.31	1.16	64.53	37.9	660.2	16.62	26.97	803.6	5.79148	686.59	95.76	47.9	17.2	12.59	90.67	34.15	7.7	3.69	7.22	54.5	0.61	4.42	11.87	14.9	7.82	8.57	4.67	7.71	10.16	17.94	14.37	12.08	6.06	5.29
Frozen-1	30.9	16.12	217.58	6.68	11.48	25.52	44.86	1.76	67.55	37.34	871.2	62.89	22.68	775.48	6.1278	1909.72	360.06	105.62	28.79	10.2	55.2	75.97	25.09	24.1	5.93	367.8	12.77	3.86	11.7	18.28	8.6	9.57	27.02	26.13	11.57	40.72	13.56	12.45	5.61	3.77
Frozen-2	36.06	17.14	266.7	8.11	11.54	23.6	47.96	1.46	66.49	36.34	916.2	49.98	26.78	789.25	6.54962	1706.19	296.31	108.97	25.26	8.1	55.78	75.54	20.09	22.68	4.87	313.27	16.85	3.34	11.44	19.45	7.97	9.51	23.95	24.24	11.41	44.65	13.1	11.87	5.35	3.19
Frozen-3	26.13	15.03	232.56	8.18	12.23	21.37	51.54	1.94	82.48	34.57	893.8	58.17	26.74	875.21	6.45431	1667.12	384.59	111.93	33.27	9.71	55.26	76.85	24.19	29.95	6.84	311.47	16.31	4.06	12.1	19.08	8.28	11.59	29.09	22.28	12.32	43.69	14.52	11.75	5.97	3.31
Frozen-4	26.3	16.94	268.78	8.1	12.4	21.71	50.74	2.01	61.24	37.86	798.6	50.61	25.17	715.89	6.24181	1378.66	246.57	103.77	26.23	8.46	54.38	68.76	21.18	24.91	6.5	307.54	13.81	3.93	10.69	16.48	7.75	10.53	18.18	18.56	11.16	39.52	12.98	11.86	5.81	2.71
Frozen-5	29.78	16.62	245.36	8.24	12.22	23.56	53.03	2.32	67.3	36.55	945.4	63.24	21.51	754.71	6.49262	1993.32	321.74	108.88	26.69	7.53	55.55	69.98	25.47	24.88	4.6	321.8	11.05	3.91	10.35	17.01	8.3	10.82	19.67	19.43	12.12	34.13	14.8	11.79	5.89	3.57
Aged-Frozen-1	27.96	20.75	177.92	8.24	19.94	26.29	57.04	1.04	98.29	42.53	1166	71.02	31.89	1090.71	9.21735	2511.26	425.79	152.48	36.12	14.66	79.38	90.36	26.95	29.56	28.05	336	15.19	4.92	13.21	22.18	8.77	11.63	32.41	29.71	12.21	48.83	16.26	12.67	6.1	3.31
Aged-Frozen-2	29.87	20.61	176.7	7.35	19.7	23.23	52.8	1.86	94.1	40.5	1115.4	60.2	31.11	1079.4	8.72713	2430.5	441.2	150.3	32.8	11.4	69.5	91.22	22.53	28.7	25.7	315.8	16.12	4.44	12.4	19.07	8.08	10	26.3	26.8	11.6	41.8	16.6	12.6	5.9	4.05
Aged-Frozen-3	30.45	21.34	163.74	8.45	19.49	27.75	54.02	0.83	93.42	40.1	1138.2	67.41	23.64	1000.65	9.2434	2797.12	439.11	157.3	36.64	10.25	72.54	92.9	30.37	30.73	29.14	364.94	18.08	5.02	13.01	21.44	8.47	11.82	25.43	26.85	13.1	51.17	15.08	13.14	5.95	3.67
Aged-Frozen-4	30.17	20.92	190.8	7.49	19.2	24.26	60.6	0.95	95.8	40.4	1135.6	62.2	29.52	1003	9.86718	2221	400.2	144.1	35.4	13.05	69.5	80.25	25.7	28.4	24.1	362.4	16.1	4.12	12.6	19.3	8.08	10.6	23.3	24.8	11.31	49.19	16.5	12.9	5.37	3.37
Aged-Frozen-5	29.9	21.7	199.4	9.58	17.94	22.25	65.2	1.02	98.47	42.6	1299	58.55	39.93	1190.58	9.37696	2473.79	360.64	151.32	35.58	12.8	78.32	72.06	21.04	21.31	24.31	325.38	13.82	3.69	14.77	19.91	8.23	10.77	23.21	23.18	12.1	42.2	17.85	13.13	5.77	4.07

## Sheet: Table S5
Table S5 The esterified fatty acids contents of meat under different postharvest processes (ng/g)
Sample name	Hex(C6:0)	Hep(C7:0)	Oct(C8:0)	Non(C9:0)	Dec(C10:0)	Und(C11:0)	Dod(C12:0)	Tri(C13:0)	Myr(C14:0)	Pen(C15:0)	Pal(C16:0)	9-Hex(C16:1)	Hep(C17:0)	Ste(C18:0)	Ela(C18:1)	9-Oct(C18:1)	Lin(C18:2)	a-Lin(C18:3)	y-Lin(C18:3)	Non(C19:0)	Ara(C20:0)	11-Eic(C20:1)	11,14-Eic(C20:2)	8,11,14-Eic(C20:3)	11,14,17-Eic(C20:3)	Ara(C20:4)	5,8,11,14,17-Dic(C20:5)	Hen(C21:0)	Beh(C22:0)	13-Doc(C22:1)	13,16-Doc(C22:2)	13,16,19-Doc(C22:3)	7,10,13,16-Doc(C22:4)	7,10,13,16,19-Doc(C22:5)	4,7,10,13,16-Doc(C22:5)		Lig(C24:0)	Hex(C26:0)	Oct(C28:0)	Me(C30:0)
Fresh-1	11276.9	468.048	5930.49	6263.07	5303.63	653.675	19053.2	1146.88	65561.2	4013.85	602805	324477	16313.9	571033	2664.98	2.42558e+06	667378	28588.8	7056.56	2082.78	13231.6	59172.6	62051.1	118370	369.791	537148	57111.5	988.079	6519.89	2983.24	8339.6	6928.86	99623.1	15474.6	5242.72	7156.25	2061.42	2380.09	379.596	960.428
Fresh-2	11315.7	443.788	4792.33	6371.4	5836.61	644.39	22973	1302.04	56090.3	4891.88	575814	224324	15082.8	536571	2506.57	1.95839e+06	593138	31703.2	5941.97	2393.56	15484.8	44168.3	68693.6	95103.3	344.441	403042	50256.6	629.008	8192.38	2771.3	4350.38	4753.78	70533.8	10238.8	6633.34	4745.78	1976.88	1820.43	412.557	731.866
Fresh-3	15051.7	458.844	5685.1	4985.74	4943.09	597.816	20052.2	1615.13	69280.4	4189.83	651943	312768	15308	528712	2711.85	2.16086e+06	678944	30888.1	5317.73	2434.2	13988.6	48331.7	59654.4	84407.5	334.287	452519	54242	616.141	6945.01	2760.57	3946.54	7074.05	71424.8	10795.8	7001.37	4605.81	2062.09	2172.7	742.65	865.766
Fresh-4	14836.3	411.593	5843.55	5838.79	5319.31	669.648	25617.6	1282.72	67247.8	4663.48	716999	312986	16460.6	635119	2694.33	2.13897e+06	670035	29866.2	5672.53	1984.77	18682.7	48511.3	58825.1	94041.7	243.118	435906	50435.9	750.922	7817.03	2629.11	4036.83	5163.32	69761.6	10259	6438.63	6057.28	2063.97	2025.56	561.062	823.224
Fresh-5	11552.5	546.628	5478.72	6097.36	5523.09	454.646	21679.5	1203.75	73778	5565.29	659095	337875	21034.2	572242	2519.09	2.25799e+06	632368	30583.9	6541.94	2418.06	15338.1	50320.3	69522.9	96076.4	182.338	492727	58526.4	962.72	9256.21	2420.39	4044.22	5592.29	74590	14026.4	9418.53	4976.46	2487.03	3340.14	638.666	686.02
Aged-1	11412.6	588.32	5452.44	7681.92	8261.12	749.118	33098.1	2098.29	95098.4	7464.2	958197	467982	23491.2	897812	4824.76	1.90652e+06	668672	59075.4	6288.05	2598.4	23236	82670.1	66287.1	100405	770.119	738340	68660.9	997.472	10773.2	4206.58	8575.07	10193.6	91060.2	18534.6	9291.9	5598.51	3703.27	3581.78	1264.11	969.071
Aged-2	10303.6	569.791	3740.34	6594.61	3721.42	521.857	25709.7	829.376	65820.7	5124.03	700850	364026	27828	626352	2348.23	1.97822e+06	520148	27992.7	6782.1	2507.71	17022.2	46117	57470.5	85946.8	695.14	462150	56095.3	924.305	11781.3	3771.3	7814.38	5670.76	71713.4	11575.6	11967.1	4745.78	2657.17	6063.8	1046.48	1097.63
Aged-3	11229.5	459.307	4025.56	6649.86	3979.03	538.86	40210.2	1864.16	75507.9	5644.48	872257	339192	24549.5	929251	2506.57	2.0008e+06	704420	29513.4	6501.77	3167.5	26756.6	50460	76140.2	109966	587.559	658133	61774.5	1007.8	12577.3	3814.9	8594.06	12966.2	94871.1	19545.8	13755.8	5100.87	3037.23	4661.15	1518.87	1097.63
Aged-4	11907.8	435.913	3877.92	5712.82	4635.84	665.335	55930.6	1169.52	63096.2	4397.64	765676	395569	20279.8	895696	1881.96	1.55002e+06	442314	20839.4	4837.42	4362.19	25788.5	36287.1	49482.1	89975.2	593.816	456732	46390.7	1116.76	11581.9	3227.5	6522.99	4898.02	63660.3	17003.8	9521.42	4712.08	2843.7	3112.45	1122.25	1235.17
Aged-5	10981.9	539.139	4406.11	6975.46	5320.53	603.278	33006	1597.28	78809	6077.57	877101	323733	21956.2	817805	3226.52	2.62851e+06	864413	38860.5	8857.31	3091.21	22338.3	59749	89965.9	105439	584.273	752874	72176.9	976.527	10710.6	3597.59	8327.84	9610.2	89214.9	23218.6	11671.6	5148.39	3465.89	4768.91	1209.82	1021.45
Frozen-1	3652.02	355.772	3006.03	6031.06	6693.55	602.745	16675.6	2029.27	105088	3737.71	601652	283533	7766.55	993284	20140.2	2.94402e+06	126317	3092.46	6707.62	1791.73	9992.67	38774.5	17602.4	18569.5	4976.6	193214	8909.48	297.978	2725.95	1022.67	453.507	662.511	20807.1	2545	823.924	8934.3	109.609	1633.55	345.789	374.801
Frozen-2	3164.3	349.981	1857.42	4621.09	2852.99	6191.31	6444.68	911.651	103226	3296.83	667497	253709	8534.16	997686	21603.5	1.85504e+06	128208	2491.48	7172.87	1509.05	6184.54	34552.1	13251.1	26522.8	5081.01	223671	11324.7	243.169	2119.38	692.154	265.291	919.22	21392.7	3773.45	481.928	13617.9	124.58	2464.83	753.396	397.95
Frozen-3	3571.27	379.166	4082.76	5469.72	8078.24	10971.9	7763.54	958.034	97637.1	2461.86	662895	221492	7737.85	970007	17352.4	2.22311e+06	115892	2508.52	8051.49	1436.13	6073.05	37258.1	16403.7	25089.6	5129.19	221384	10406	251.81	1582.28	881.021	456.052	742.21	22733.4	3720.79	459.608	10149.9	59.9113	832.349	343.012	232.444
Frozen-4	3598.19	370.132	2557.71	4192.35	9222.57	860.624	6716.28	725.014	105737	2865.96	653327	293489	6779.13	951870	20440.6	2.9776e+06	188335	5161.8	8451.47	1164	6143.46	43962.1	23226.3	28557.5	6014.94	251359	15957.8	105.57	1204.85	800.002	523.195	762.28	24922.7	3700.53	420.193	28614.6	32.9257	413.489	200.664	350.247
Frozen-5	3262.27	358.088	4031.74	6190.18	7999.86	11070.4	10405.9	506.461	118795	2791.35	660710	229334	9089.48	919281	16679.2	2.70535e+06	149339	3032.85	6988.78	1777.39	8889.54	43124.1	18078.6	26770.5	4982.8	213680	10049.3	283.275	2234.47	912.41	377.58	681.418	23098.3	3252.91	492.534	19952.5	85.6605	1328.54	451.917	391.868
Aged_Frozen -1	3926.57	513.506	4102.29	3741.51	9831.81	4556.93	41770.8	438.211	106617	2744.55	1.15742e+06	217041	22736.8	997871	47875.5	2.50895e+06	203055	4063.26	6091.46	4642.77	10908	62409.2	21362.2	40819.2	4501.7	305329	17665.5	1032.83	11224.5	4144.88	448.901	667.762	32355.2	5301.67	2374.42	16209.8	257.613	4273.76	909.327	248.758
Aged_Frozen -2	3672.91	509.861	4051.84	4742.64	9384.55	5315.29	36895.8	816.676	100171	5650.1	1.18923e+06	195341	24980.1	1.18378e+06	46664.8	2.06421e+06	213498	6239.66	6618.73	4945.49	19624.5	58161.7	25804.2	34484.9	4305.7	305893	15525.3	1139.3	12743.2	1292.29	521.471	661.24	29522	5069.75	1003.59	18363.6	241.177	4791.32	683.731	243.403
Aged_Frozen -3	3573.43	511.19	3521.39	4252.02	8754.87	5643.03	42419.8	607.951	129021	3804.17	1.00766e+06	177116	26032.1	992430	37374.5	2.07509e+06	259889	4184.91	5564.39	4394.46	15270.6	50897	31461.3	33272.9	4205.6	289882	13745.8	1254.99	12090	1111.34	240.01	554.005	27748.5	5447.93	1037.9	14390.3	223.223	3044.79	876.909	386.848
Aged_Frozen -4	4250.65	501.925	3516.18	4464.18	9530.86	4951.97	44606.4	607.178	117004	7226.43	1.13008e+06	192400	22931.7	1.18843e+06	26554.2	2.27137e+06	267107	5945.26	6627.1	5559.87	2657.33	59425.4	28497.1	41040.4	4046.28	379206	17003.9	1199.41	15439.1	1068.28	508.584	920.714	40383.8	5628.78	1260.03	17478.9	364.467	5035.98	1447.63	258.655
Aged_Frozen -5	3912.04	506.558	3018.78	4358.1	6642.86	4797.5	43513.1	807.565	103012	5515.3	1.11887e+06	184758	24481.9	1.19043e+06	21964.3	2.12323e+06	213498	5065.09	7095.74	4977.17	2463.99	40161.2	19979.2	37156.6	4125.94	334544	15374.9	1027.2	13764.6	1089.81	374.297	687.359	34066.2	5038.36	1098.96	25934.6	293.845	4040.38	1162.27	272.752
